# Supplementary material for: Lights, Camera, Interaction: Studying Protein–Protein Interactions of the ER Protein Translocase in Living Cells
Source: Int J Mol Sci. 2021 Sep 26;22(19):10358. doi: 10.3390/ijms221910358 (PMC8508666; doi:10.3390/ijms221910358)
Supplement: Supplementary file 1 [file ijms-22-10358-s001.zip]

Archive with 1 entries (1 files):
- ijms-1347448-supplementary.pdf
